# Supplementary material for: The sense of hearing in the Pacific oyster, Magallana gigas
Source: PLoS One. 2017 Oct 25;12(10):e0185353. doi: 10.1371/journal.pone.0185353 (PMC5656301; doi:10.1371/journal.pone.0185353)
Supplement: S1 Database — (XLSX) [file pone.0185353.s001.xlsx]

## Sheet: Fig 2A
10Hz	acceleration, m/s2	SPL, dB re1µPa			100Hz	acceleration, m/s2	SPL, dB re1µPa
	0.00415692	101.732				0.00415692	101.732
	0.01099	110.714				0.184504	141.963
	0.0199885	116.54				0.393198	147.952
	0.051743	129.291				0.591149	151.459
	0.0734778	132.489				0.757224	153.805
	0.087886	134.7				1.12853	157.13
						1.32205	158.308
30Hz	acceleration, m/s2	SPL, dB re1µPa
	0.00398372	101.732			300Hz	acceleration, m/s2	SPL, dB re1µPa
	0.0303593	121.287				0.0041	101.732
	0.0501598	126.373				0.0422249	127.561
	0.0632369	128.679				0.0799982	133.442
	0.0880573	129.382				0.115969	136.638
						0.150914	138.864
70Hz	acceleration, m/s2	SPL, dB re1µPa				0.216774	141.754
	0.00415692	101.172				0.243371	142.856
	0.0288106	130.772
	0.0648094	136.197			500Hz	acceleration, m/s2	SPL, dB re1µPa
	0.1029	139.651				0.00404228	101.172
						0.0182587	114.797
90Hz	acceleration, m/s2	SPL, dB re1µPa				0.035082	120.061
	0.00415692	101.172				0.0487082	120.937
	0.132493	134.928				0.0580856	119.726
	0.256594	141.212				0.07584	125.815
	0.37291	144.755				0.0831664	131.092
	0.524861	147.108
	0.796613	150.285
	0.911209	151.496

## Sheet: Fig 3A
Frequence,Hz	0%, min	50%, median	100%, max
10	0.54	0.94	1
20	0.8	1	1
30	0.36	0.88	1
40	0.71	0.78	1
50	0.3	0.76	1
60	0.33	0.61	0.88
70	0.42	0.87	1
80	0.63	0.94	1
90	0.8	1	1
100	0.75	1	1
200	0.33	0.88	1
300	0	0.41	0.63
400	0	0.18	0.36
500	0	0.2	0.5
600	0.12	0.31	0.88
2000	0	0	0
3000	0	0	0
4000	0	0	0
6000	0	0	0
7000	0	0	0
10000	0	0	0
20000	0	0	0

## Sheet: Fig 3B1-B2
Frequency,Hz	Acceleration, m/s2	SPL, dB re1µPa
10	0.087886	134.7
20	0.303435	147.477
30	0.385876	143.225
40	0.644764	151.97
50	0.300209	145.949
60	0.224576	144.094
70	0.336029	150.115
80	0.209936	149.014
90	0.911209	151.496
100	1.32205	158.308
200	0.717059	153.908
300	0.243371	142.856
400	0.134284	143.451
500	0.0831664	135
600	0.108501	140.996
2000	0.0229179	151.454
3000	0.0348868	141.172
4000	0.281263	172.07
6000	0.105911	156.329
7000	0.0558654	152.312

## Sheet: Fig 3C
Frequence,Hz	0%, min	50%, median	100%, max
10	0.22	0.29	0.54
20	0.29	0.38	0.58
30	0.12	0.23	0.39
40	0.14	0.27	0.33
50	0.06	0.19	0.3
60	0.07	0.12	0.13
70	0.01	0.18	0.25
80	0.18	0.25	0.45
90	0.3	0.43	0.66
100	0.12	0.53	0.77
200	0.08	0.34	0.51
300	0	0.09	0.27
400	0	0.02	0.16
500	0	0.02	0.13
600	0.11	0.07	0.33
2000	0	0	0
3000	0	0	0
4000	0	0	0
6000	0	0	0
7000	0	0	0
10000	0	0	0
20000	0	0	0

## Sheet: Fig 3D1-D2
Frequency,Hz	Reponding oysters, %	VOA decrease, %	Acceleration, m/S2	SPL, dB re1µPa
10	0.85846	0.3368	0.087886	134.7
20	0.961111	0.4345	0.303435	147.477
30	0.823976	0.2604	0.385876	143.225
40	0.846167	0.2512	0.644764	151.97
50	0.730208	0.1895	0.300209	145.949
60	0.621875	0.12122	0.224576	144.094
70	0.783829	0.1641	0.336029	150.115
80	0.883365	0.2788	0.209936	149.014
90	0.942385	0.4828	0.911209	151.496
100	0.967172	0.5083	1.32205	158.308
200	0.774403	0.3232	0.717059	153.908
300	0.4171	0.11909	0.243371	142.856
400	0.212718	0.04454	0.134284	143.451
500	0.213518	0.04605	0.0831664	135
600	0.372579	0.0924	0.108501	140.996

## Sheet: Fig 4A
Frequence,Hz	0%, min	50%, median	100%, max
10	5	9	16
20	5	5	11
30	5	7	19
40	5	7	9
50	5	7	26
60	5	7	21
70	5	5	24
80	5	7	24
90	5	12	28
100	7	16	64
200	5	26	64
300	9	19	64

## Sheet: Fig 4B1-B2
Frequency,Hz	Acceleration, m/s2	SPL, dB re1µPa
10	0.087886	134.7
20	0.303435	147.477
30	0.385876	143.225
40	0.644764	151.97
50	0.300209	145.949
60	0.224576	144.094
70	0.336029	150.115
80	0.209936	149.014
90	0.911209	151.496
100	1.32205	158.308
200	0.717059	153.908
300	0.243371	142.856

## Sheet: Fig 5
SPL, dB re1µPa	Reponding oysters, %	Frequency,Hz
129.2	0.2	10
134	0.6	10
118.8	0.166667	10
134	1	10
130	0.333333	10
134	0.777778	10
118.8	0.181818	10
134	0.545455	10
130	0.571429	10
134	1	10
134	1	10
129.2	0.2	10
134	0.9	10
136.8	0.125	40
152	0.75	40
147.2	0.75	40
152	1	40
136.8	0.125	40
152	0.625	40
136.8	0.0909091	40
152	0.727273	40
147.2	0.714286	40
152	0.714286	40
136.8	0.6	40
152	0.8	40
147.2	0.4	40
152	1	40
124	0.111111	100
137	0.444444	100
144	0.888889	100
154.5	1	100
165.6	1	100
124	0.1	100
144	0.5	100
150.8	0.6	100
154.5	0.8	100
157.6	1	100
165.6	1	100
130	0.125	100
141.7	0.3125	100
148	0.625	100
156	0.8125	100
165.6	0.8125	100
137	0.545455	100
144	0.909091	100
165.6	0.909091	100
144	0.416667	100
150.8	0.583333	100
154.5	0.75	100
165.6	1	100
121	0.2	200
131.7	0.5	200
138	0.6	200
142.5	0.7	200
146	0.8	200
148.7	0.9	200
155.6	0.9	200
113	0.0833333	200
114	0.166667	200
127	0.333333	200
140.5	0.583333	200
147.6	0.666667	200
151.5	0.833333	200
155.6	0.916667	200
114	0.0714286	200
120.2	0.142857	200
131.5	0.214286	200
138	0.428571	200
142.5	0.5	200
146	0.642857	200
148.7	0.714286	200
150.8	0.785714	200
154.5	0.857143	200
155.6	0.857143	200
120.2	0.1	200
138	0.2	200
143.2	0.3	200
146	0.6	200
150.8	0.8	200
152.3	0.9	200
155.6	0.9	200
146	0.272727	200
150.8	0.363636	200
153.6	0.454545	200
155.6	0.636364	200

## Sheet: Fig 6A
Frequency,Hz	0.3	0.4	0.5	0.6	0.7	0.8	0.9
10	123	124	126	128	130	132	135
30	122	126	131	135	139	145	154
80	124	128	131	135	139	144	151
100	131	135	139	142	146	151	158
200	127	132	137	142	147	153	163
300	128	136	144	152	160	171	186
400	136	145	153	161	170	182	198

## Sheet: Fig 6B
Frequency,Hz	0.3	0.4	0.5	0.6	0.7	0.8	0.9
10	0.03674	0.04147	0.05	0.0604	0.0746	0.0935	0.12904
30	0.044	0.0683	0.11	0.18	0.28	0.57	1.616
80	0.0194	0.0294	0.0395	0.06199	0.0956	0.167	0.37
100	0.072	0.118	0.1937	0.276	0.442	0.7924	1.783
200	0.0382	0.073	0.1387	0.25037	0.4535	0.91351	2.9096
300	0.0601	0.1536	0.386	0.979	2.46	8.777	46.74
400	0.0769	0.2182	0.55	1.383	3.901	15.53	95.32
